# Supplementary material for: Genetic Insights into the Extremely Dwarf Hibiscus syriacus var. micranthus: Complete Chloroplast Genome Analysis and Development of a Novel dCAPS Marker
Source: Curr Issues Mol Biol. 2024 Mar 21;46(3):2757–71. doi: 10.3390/cimb46030173 (PMC10968724; doi:10.3390/cimb46030173)
Supplement: Supplementary file 1 [file cimb-46-00173-s001.zip]

Archive with 1 entries (1 files):
- cimb-2888908-supplementary.pdf
